# Supplementary material for: Cross-Compatibility in Interspecific Hybridization of Different Curcuma Accessions
Source: Plants (Basel). 2023 May 11;12(10):1961. doi: 10.3390/plants12101961 (PMC10220942; doi:10.3390/plants12101961)
Supplement: Supplementary file 1 [file plants-12-01961-s001.zip]

Archive with 6 entries (6 files):
- Figure S1.pdf
- Figure S2.pdf
- Figure S3.pdf
- Table S1.xls
- Table S2.pdf
- Table S3.xls
