# Supplementary material for: Cross-Compatibility in Interspecific Hybridization of Different Curcuma Accessions
Source: Plants (Basel). 2023 May 11;12(10):1961. doi: 10.3390/plants12101961 (PMC10220942; doi:10.3390/plants12101961)
Supplement: Supplementary file 1 [file plants-12-01961-s001.zip › Table S1.xls]

## Sheet: Sheet1
Table S1. The Curcuma accessions used in this study.
Cultivar/species name	Abbreviation code	Peduncle height (cm)	Inflorescence length (cm)	Bract number	Upper bract color	Red stripe of leave axis
C. alismatifolia ‘Chiang Mai Pink’	Ca01	97.1	16.2	18	Red-Purple N74D	Yes
C. alismatifolia ‘Holland Red’	Ca03	60.6	12.9	13	Red-Purple N74C	No
C. alismatifolia ‘Samba’	Ca05	65.6	14.3	13	Red-Purple N66C	Yes
C. alismatifolia ‘Siam Scarlet’	Ca06	77.8	14.5	15	Red-Purple N74A	Yes
C. alismatifolia ‘Striking’	Ca07	56.3	16.7	15	Red-Purple N66C	Yes
C. alismatifolia ‘Spring’	Ca08	63.1	14.1	13	White NN155D	No
C. alismatifolia ‘Dawn’	Ca09	70.8	14.3	14	Red-Purple 62D	Yes
C. alismatifolia ‘Sitone’	Ca10	75.5	13.3	17	Green-White 157D	No
C. alismatifolia ‘Sunset’	Ca11	74.3	14.1	16	Red-Purple 64B	Yes
C. alismatifolia ‘Silk’	Ca42	45.1	10.8	11	Red-Purple 69D	Yes
C. alismatifolia ‘Gongfen’	Ca55	76.5	14.9	16	Red-Purple 62C	No
C. alismatifolia ‘Siam Solar’	Ca60	78.6	16.2	20	Yellow-Green 145C	No
C. alismatifolia ‘Splash’	Ca63	49.1	12.2	15	Red-Purple 64D	Yes
C. hybrid ‘Linglongfen’	Ch16	70.5	9.1	16	Red-Purple 73A	No
C. hybrid ‘DT554’	Ch20	68.7	9.9	18	Red-Purple N74D	Yes
C. hybrid ‘Cheery Anna Princess Pink’	Ch29	40.3	4.7	18	Red-Purple N74D	No
C. hybrid ‘Blanca’	Ch30	43.6	11.6	13	White NN155D	No
C. hybrid ‘Siam Shadow’	Ch34	57.8	13.3	15	Red-Purple 72C	Yes
C. hybrid ‘Solo’	Ch35	55.3	8.1	14	Red-Purple 67C	No
C. hybrid ‘Bualai’	Ch36	68.8	6.6	14	Purple 75C	No
C. hybrid ‘Montblanc’	Ch39	45.8	10.4	14	White NN155D	No
C. hybrid ‘Jasmine Pink’	Ch40	70.2	13.4	23	Purple 76C	No
C. hybrid ‘Ban Rai Red’	Ch47	39.6	17.8	43	Red-Purple 61B	No
C. hybrid ‘Cheery Anna Princess White’	Ch49	42.2	7.9	19	White NN155C	No
C. hybrid ‘DT 602’	Ch54	65.2	11.3	16	Red-Purple N74D	No
C. hybrid ‘Hong Bai’	Ch59	51.2	20.2	31	Red-Purple 65B	No
C. hybrid ‘Paulline’	Ch61	50.2	5.3	20	Red-Purple N74D	No
C. roscoeana Wall.	Cros	45.6	19.3	63	Orange-Red N30D	No
C. petiolata Roxb.	Cpet	41.2	20.4	48	Red-Purple N74D	No
C. sichuanensis X. X. Chen	Csic	40.3	14.5	19	Red-Purple 65A	No
C. kwangsiensis S. G. Lee & C. F. Liang	Ckwa	25.5	19.4	27	Red-Purple 58C	Yes
C. attenuata Wall. ex Baker	Catt	27.8	20.5	24	Red-Purple 58C	No
C. nankunshanensis N. Liu, X. B. Ye & Juan Chen	Cnan1	24.4	17.9	30	Red-Purple N57C	Yes
C. kwangsiensis var. nanlingensis	Cnan2	23.1	17.2	21	Red-Purple 58D	No
C. thorelii Gagnep.	Ctho	35.8	17.4	25	White NN155D	No
C. yunnanensis N. Liu & S. J. Chen	Cyun	29.7	16.7	18	Red-Purple N57C	Yes
C. Sparganiifolia ‘Pink Pearl’	Cspp	45.9	10.1	12	Red-Purple 69D	No
C. Sparganiifolia ‘Maetang Sunrise’	Csms	58.5	8.5	14	Red-Purple 67C	No
