# Supplementary material for: Cross-Compatibility in Interspecific Hybridization of Different Curcuma Accessions
Source: Plants (Basel). 2023 May 11;12(10):1961. doi: 10.3390/plants12101961 (PMC10220942; doi:10.3390/plants12101961)
Supplement: Supplementary file 1 [file plants-12-01961-s001.zip › Table S3.xls]

## Sheet: Sheet1
Table S3. The results of interspecific hybridization between different Curcuma accessions.
Hybrid group code	Female parent	Male parent	Obverse cross					Inverse cross
			Pollinated flower number	Pod number	Fruit-setting rate	Seed number	Germination rate	Pollinated flower number	Pod number	Fruit-setting rate	Seed number	Germination rate
Ca	Ca01	Ca06	20	16	0.8	740	0.856	32	28	0.875	768	0.943
		Ca09	14	9	0.642857	424	0.873	15	10	0.666667	262	0.898
		Ca10	10	8	0.8	462	0.901	20	12	0.6	596	0.932
		Ca63	37	22	0.594595	1220	0.763	56	32	0.571429	1360	0.916
		Ch34	60	4	0.0666667	60	0	42	0	0	/	/
		Ch29	46	0	0	/	/	25	0	0	/	/
		Ctho	50	14	0.28	406	0.584	28	0	0	/	/
		Csms	22	0	0	/	/	35	0	0	/	/
		Cspp	26	0	0	/	/	35	0	0	/	/
		Cyun	26	0	0	/	/	26	0	0	/	/
		Catt	34	0	0	/	/	25	0	0	/	/
		Cpet	50	0	0	/	/	31	1	0.0322581	8	0
		Total	395	73	0.185	3312	0.663	370	83	0.224	2994	0.738
	Ca06	Ca01	32	28	0.875	768	0.943	20	16	0.8	740	0.856
		Ca09	20	16	0.8	600	0.933	30	26	0.866667	1400	0.864
		Ca10	30	17	0.566667	724	0.912	21	11	0.52381	522	0.851
		Ca63	16	6	0.375	236	0.884	27	14	0.518519	416	0.922
		Ch34	48	0	0	/	/	35	0	0	/	/
		Ch29	30	0	0	/	/	30	0	0	/	/
		Ctho	38	10	0.263158	412	0.656	37	5	0.135135	40	0
		Csms	13	0	0	/	/	31	0	0	/	/
		Cspp	30	0	0	/	/	41	0	0	/	/
		Cyun	30	0	0	/	/	/	/	/	/	/
		Catt	19	0	0	/	/	/	/	/	/	/
		Cpet	38	0	0	/	/	69	2	0.0289855	0	0
		Total	344	77	0.223837	2740	0.866	341	74	0.217009	1118	0.582
	Ca09	Ca01	15	10	0.666667	262	0.898	14	9	0.642857	424	0.873
		Ca06	30	26	0.866667	1400	0.864	20	16	0.8	600	0.933
		Ca10	26	18	0.692308	420	0.897	25	17	0.68	448	0.912
		Ca63	20	12	0.6	344	0.789	15	6	0.4	250	0.823
		Ch34	32	2	0.0625	28	0	36	0	0	/	/
		Ch29	34	0	0	/	/	/	/	/	/	/
		Ctho	20	4	0.2	112	0.447	29	0	0	/	/
		Csms	34	0	0	/	/	/	/	/	/	/
		Cspp	26	0	0	/	/	28	0	0	/	/
		Cyun	30	0	0	/	/	28	0	0	/	/
		Catt	34	0	0	/	/	27	0	0	/	/
		Cpet	25	0	0	/	/	72	2	0.0277778	0	0
		Total	326	72	0.220859	2566	0.649	294	50	0.170068	1722	0.708
	Ca10	Ca01	20	12	0.6	596	0.932	10	8	0.8	462	0.991
		Ca06	21	11	0.52381	522	0.851	30	17	0.566667	724	0.912
		Ca09	25	17	0.68	448	0.912	26	18	0.692308	420	0.897
		Ca63	28	18	0.642857	576	0.732	30	21	0.7	522	0.774
		Ch34	80	10	0.125	282	0.468	35	0	0	/	/
		Ch29	60	0	0	/	/	28	0	0	/	/
		Ctho	/	/	/	/	/	/	/	/	/	/
		Csms	15	0	0	/	/	/	/	/	/	/
		Cspp	/	/	/	/	/	/	/	/	/	/
		Cyun	/	/	/	/	/	/	/	/	/	/
		Catt	35	0	0	/	/	/	/	/	/	/
		Cpet	26	0	0	/	/	/	/	/	/	/
		Total	310	68	0.219355	2424	0.779	159	64	0.402516	2128	0.893
	Ca63	Ca01	56	32	0.571429	1360	0.916	37	22	0.594595	1220	0.763
		Ca06	27	14	0.518519	416	0.922	16	6	0.375	236	0.884
		Ca09	15	6	0.4	250	0.823	20	12	0.6	344	0.789
		Ca10	30	21	0.7	522	0.774	28	18	0.642857	576	0.732
		Ch34	90	16	0.177778	362	0.385	37	0	0	/	/
		Ch29	45	0	0	/	/	/	/	/	/	/
		Ctho	52	5	0.0961538	64	0.544	/	/	/	/	/
		Csms	29	0	0	/	/	35	2	0.0571429	/	/
		Cspp	29	0	0	/	/	25	0	0	/	/
		Cyun	30	0	0	/	/	30	0	0	/	/
		Catt	30	0	0	/	/	35	0	0	/	/
		Cpet	30	0	0	/	/	/	/	/	/	/
		Total	463	94	0.203024	2974	0.727	263	60	0.228137	2376	0.792
Ch	Ch29	Ca01	25	0	0	/	/	46	0	0	/	/
		Ca06	30	0	0	/	/	30	0	0	/	/
		Ca09	/	/	/	/	/	34	0	0	/	/
		Ca10	28	0	0	/	/	60	0	0	/	/
		Ca63	/	/	/	/	/	45	0	0	/	/
		Ch34	28	0	0	/	/	31	0	0	/	/
		Ctho	34	14	0.411765	168	0.296	34	14	0.411765	422	0.346
		Csms	28	0	0	/	/	/	/	/	/	/
		Cspp	/	/	/	/	/	52	8	0.153846	200	0.224
		Cyun	29	0	0	/	/	34	0	0	/	/
		Catt	25	0	0	/	/	25	0	0	/	/
		Cpet	36	0	0	/	/	30	0	0	/	/
		Total	263	14	0.0532319	168	0.296	421	22	0.0522565	622	0.285
	Ch34	Ca01	42	0	0	/	/	60	4	0.0666667	60	0
		Ca06	35	0	0	/	/	48	0	0	/	/
		Ca09	36	0	0	/	/	32	2	0.0625	28	0
		Ca10	35	0	0	/	/	80	10	0.125	282	0.468
		Ca63	37	0	0	/	/	90	16	0.177778	362	0.385
		Ch29	31	0	0	/	/	28	0	0	/	/
		Ctho	20	0	0	/	/	36	3	0.0833333	10	0
		Csms	28	0	0	/	/	38	0	0	/	/
		Cspp	/	/	/	/	/	38	0	0	/	/
		Cyun	/	/	/	/	/	31	0	0	/	/
		Catt	34	0	0	/	/	41	0	0	/	/
		Cpet	35	0	0	/	/	84	0	0	/	/
		Total	333	0	0	/	/	606	35	0.051395	742	0.171
Ctho	Ctho	Ca01	28	0	0	/	/	50	14	0.28	406	0.584
		Ca06	37	5	0.135135	40	0	38	10	0.263158	412	0.656
		Ca09	29	0	0	/	/	20	4	0.2	112	0.447
		Ca10	/	/	/	/	/	/	/	/	/	/
		Ca63	/	/	/	/	/	52	5	0.0961538	64	0.544
		Ch34	36	3	0.0833333	10	0	20	0	0	/	/
		Ch29	34	14	0.411765	422	0.346	34	14	0.411765	168	0.296
		Csms	19	7	0.368421	110	0.477	42	12	0.285714	432	0.591
		Cspp	30	16	0.533333	262	0.683	18	2	0.111111	8	0
		Cyun	26	0	0	/	/	25	0	0	/	/
		Catt	34	0	0	/	/	21	0	0	/	/
		Cpet	32	0	0	/	/	30	0	0	/	/
		Total	305	45	0.147541	844	0.301	350	61	0.174286	1602	0.445
Cspa	Csms	Ca01	35	0	0	/	/	22	0	0	/	/
		Ca06	31	0	0	/	/	13	0	0	/	/
		Ca09	/	/	/	/	/	34	0	0	/	/
		Ca10	/	/	/	/	/	15	0	0	/	/
		Ca63	35	2	0.0571429	/	/	29	0	0	/	/
		Ch34	38	0	0	/	/	28	0	0	/	/
		Ch29	/	/	/	/	/	28	0	0	/	/
		Ctho	42	12	0.285714	432	0.591	19	7	0.368421	110	0.477
		Cspp	48	14	0.291667	470	0.397	64	14	0.21875	360	0.475
		Cyun	/	/	/	/	/	26	0	0	/	/
		Catt	33	0	0	/	/	/	/	/	/	/
		Cpet	32	0	0	/	/	30	0	0	/	/
		Total	294	28	0.0952381	902	0.494	308	21	0.0681818	470	0.476
	Cspp	Ca01	35	0	0	/	/	26	0	0	/	/
		Ca06	41	0	0	/	/	30	0	0	/	/
		Ca09	28	0	0	/	/	26	0	0	/	/
		Ca10	/	/	/	/	/	/	/	/	/	/
		Ca63	25	0	0	/	/	29	0	0	/	/
		Ch34	38	0	0	/	/	/	/	/	/	/
		Ch29	52	8	0.153846	200	0.224	/	/	/	/	/
		Ctho	18	2	0.111111	8	0	30	16	0.533333	262	0.683
		Csms	64	14	0.21875	360	0.475	48	14	0.291667	470	0.397
		Cyun	/	/	/	/	/	/	/	/	/	/
		Catt	30	0	0	/	/	26	0	0	/	/
		Cpet	30	0	0	/	/	30	0	0	/	/
		Total	361	24	0.066482	568	0.233	245	30	0.122449	732	0.54
Cyun	Cyun	Ca01	26	0	0	/	/	26	0	0	/	/
		Ca06	/	/	/	/	/	30	0	0	/	/
		Ca09	28	0	0	/	/	30	0	0	/	/
		Ca10	/	/	/	/	/	/	/	/	/	/
		Ca63	30	0	0	/	/	30	0	0	/	/
		Ch34	31	0	0	/	/	/	/	/	/	/
		Ch29	34	0	0	/	/	29	0	0	/	/
		Ctho	25	0	0	/	/	26	0	0	/	/
		Csms	26	0	0	/	/	/	/	/	/	/
		Cspp	/	/	/	/	/	/	/	/	/	/
		Catt	32	0	0	/	/	30	0	0	/	/
		Cpet	34	0	0	/	/	30	0	0	/	/
		Total	266	0	0	/	/	231	0	0	/	/
Catt	Catt	Ca01	25	0	0	/	/	34	0	0	/	/
		Ca06	/	/	/	/	/	19	0	0	/	/
		Ca09	27	0	0	/	/	34	0	0	/	/
		Ca10	/	/	/	/	/	35	0	0	/	/
		Ca63	35	0	0	/	/	30	0	0	/	/
		Ch34	41	0	0	/	/	34	0	0	/	/
		Ch29	25	0	0	/	/	25	0	0	/	/
		Ctho	21	0	0	/	/	34	0	0	/	/
		Csms	/	/	/	/	/	33	0	0	/	/
		Cspp	26	0	0	/	/	30	0	0	/	/
		Cyun	30	0	0	/	/	32	0	0	/	/
		Cpet	32	4	0.125	128	0.672	64	8	0.125	334	0.583
		Total	262	4	0.0152672	128	0.672	404	8	0.019802	334	0.583
Cpet	Cpet	Ca01	31	1	0.0322581	8	0	50	0	0	/	/
		Ca06	69	2	0.0289855	0	0	38	0	0	/	/
		Ca09	72	2	0.0277778	0	0	25	0	0	/	/
		Ca10	/	/	/	/	/	26	0	0	/	/
		Ca63	/	/	/	/	/	30	0	0	/	/
		Ch34	84	0	0	/	/	35	0	0	/	/
		Ch29	30	0	0	/	/	36	0	0	/	/
		Ctho	30	0	0	/	/	32	0	0	/	/
		Csms	30	0	0	/	/	32	0	0	/	/
		Cspp	30	0	0	/	/	30	0	0	/	/
		Cyun	30	0	0	/	/	34	0	0	/	/
		Catt	64	8	0.125	334	0.583	32	4	0.125	128	0.672
		Total	470	13	0.0276596	342	0.146	400	4	0.01	128	0.672
